# Supplementary material for: Mapping the epidemiological distribution and incidence of major zoonotic diseases in South Tigray, North Wollo and Ab’ala (Afar), Ethiopia
Source: PLoS One. 2018 Dec 31;13(12):e0209974. doi: 10.1371/journal.pone.0209974 (PMC6312287; doi:10.1371/journal.pone.0209974)
Supplement: S2 Table — (XLSX) [file pone.0209974.s006.xlsx]

## Sheet: 1
		Actual cases (2012-2016)									Cases per 100,000 population (2012-2016)
W_NAME	year	rabies	tb	helminthes	schistosomiasis	vl	Total zoonoses	human pop	Male	Female	rabies	tb	helminthes	schistosomiasis	vl	Total zoonoses
Ab Ala	2012-2016	14	88	3188	1	2	3293	49205	21156	28049	28.4524	178.844	6479.02	2.03231	4.06463	6692.41
Alamata	2012-2016	26	379	10839	75	0	11321	149567	75018	74549	17.3835	253.398	7246.92	50.1448	0	7569.18
Endamehoni	2012-2016	18	127	1426	1	0	1573	131560	70530	61030	13.682	96.5339	1083.92	0.760109	0	1195.65
Guba Lafto & Weldiya	2012-2016	77	609	19649	25	3	20360	231718	118152	113566	33.23	262.819	8479.7	10.789	1.29468	8786.54
Raya Kobo	2012-2016	20	538	7490	2	0	8050	237349	119149	118200	8.42641	226.67	3155.69	0.842641	0	3391.63
Ofla	2012-2016	25	174	4773	1	0	4974	139622	68694	70928	17.9055	124.622	3418.52	0.71622	0	3562.48
Raya Azebo	2012-2016	47	170	3827	0	2	4047	161566	81572	79994	29.0903	105.22	2368.69	0	1.23788	2504.86
		227	2085	51192	105	7	53618	1100587	554271	546316	148.17	1248.11	32232.5	65.285	6.59719	33702.8
